# Supplementary material for: The Wearable VOSTARS System for Augmented Reality-Guided Surgery: Preclinical Phantom Evaluation for High-Precision Maxillofacial Tasks
Source: J Clin Med. 2020 Nov 5;9(11):3562. doi: 10.3390/jcm9113562 (PMC7694536; doi:10.3390/jcm9113562)
Supplement: Supplementary file 1 [file jcm-09-03562-s001.zip]

Archive with 2 entries (2 files):
- Supplementary_Material/S1.wmv
- Supplementary_Material/S2.wmv
